# Supplementary material for: Vimentin-Positive Circulating Tumor Cells as Diagnostic and Prognostic Biomarkers in Patients with Biliary Tract Cancer
Source: J Clin Med. 2021 Sep 27;10(19):4435. doi: 10.3390/jcm10194435 (PMC8509386; doi:10.3390/jcm10194435)
Supplement: Supplementary file 1 [file jcm-10-04435-s001.zip]

Archive with 1 entries (1 files):
- jcm-1332714-supplementary.pdf
